# Supplementary material for: Enzymatic Hydrolysis Modifies Emulsifying Properties of Okra Pectin
Source: Foods. 2022 May 20;11(10):1497. doi: 10.3390/foods11101497 (PMC9140940; doi:10.3390/foods11101497)
Supplement: Supplementary file 1 [file foods-11-01497-s001.zip]

Archive with 1 entries (1 files):
- foods-1706878-supplementary.pdf
